# Supplementary material for: Effects of Respiratory Muscle Training Pre- and Post-Cardiac Surgery in Adults: A Scoping Review
Source: J Cardiovasc Dev Dis. 2024 Nov 2;11(11):351. doi: 10.3390/jcdd11110351 (PMC11594498; doi:10.3390/jcdd11110351)
Supplement: Supplementary file 1 [file jcdd-11-00351-s001.zip]

Archive with 1 entries (1 files):
- jcdd-3261495-supplementary.pdf
